# Supplementary material for: Host Transcription Factors in the Immediate Pro-Inflammatory Response to the Parasitic Mite Psoroptes ovis
Source: PLoS One. 2011 Sep 7;6(9):e24402. doi: 10.1371/journal.pone.0024402 (PMC3168495; doi:10.1371/journal.pone.0024402)
Supplement: File S2 — List of 799 genes with known or predicted NF-kB binding motifs within the 5′ promoter region. This list of 799 genes was constructed by combining lists of genes with known or predicted NF-kB binding motifs within their promoter regions from 3 separate sources: The online resource NF-kB.org (http://www.nf-kb.org) and from studies by Tian et al., [37] and Schreiber et al., [36]. (TXT) [file pone.0024402.s002.txt]

GeneSymbol
A4
ABCA1
ABCB1
ABCB4
ABCB9
ABCC6
ABCG5
ABCG8
ABHD8
ACTR3
ADAM19
ADH1A
ADORA1
ADORA2A
ADRA2B
AF093680
AFP
AFTPH
AGER
AGT
AHCTF1
AICDA
AIM2
AKR1C1
ALAS1
ALOX12
ALOX5
AMACR
AMH
ANGPT1
ANKRD1
AP1S2
APBB1IP
APOBEC2
APOBEC3A
APOC3
APOD
APOE
APP
AQP4
AQP9
AR
ARF3
ARFRP1
ARHGAP4
ARHGEF2
ARL1
ARL6IP5
ART1
ARTS-1
ASGR2
ASH1
ASPH
ASS1
ATF6
ATP1A2
ATP5G1
ATRX
B2M
BACE1
BAT3
BAX
BAZ1B
BCL2
BCL2A1
BCL2L1
BCL2L11
BCL3
BCL6
BDKRB1
BDNF
BF
BGN
BLNK
BLR1
BMI1
BMP2
BMP4
BNIP1
BNIP3
BPI
BRCA2
BTG2
BTK
C10orf117
C11orf10
C12orf44
C14orf111
C20orf28
C21orf122
C21orf45
C21orf59
C2orf47
C3
C4A
C4BPA
C69
C6orf109
C6orf66
C7orf10
C7orf49
C9orf100
CA11
CALCB
CAPZA1
CARD15
CASC5
CASP4
CAT
CAV1
CCDC2
CCL1
CCL15
CCL17
CCL19
CCL2
CCL20
CCL21
CCL22
CCL23
CCL26
CCL28
CCL3
CCL4
CCL5
CCL7
CCND1
CCND2
CCND3
CCNL1
CCR1
CCR5
CCR7
CCRL2
CD209
CD274
CD37
CD38
CD3G
CD40
CD40LG
CD44
CD48
CD54
CD58
CD69
CD80
CD83
CD86
CDCA1
CDCA7L
CDH15
CDK6
CDKN1A
CDX1
CEBPD
CFB
CFLAR
CGM3
CHI3L1
CHI3L2
CIDEA
CLCN1
CLDN2
CLECSF14
COL1A2
COX4I1
CR2
CREB1
CREB3
CRP
CRYBA1
CSF1
CSF1R
CSF2
CSF2RA
CSF3
CST7
CTGF
CTSB
CTSC
CTSL1
CXCL1
CXCL10
CXCL11
CXCL16
CXCL2
CXCL3
CXCL5
CXCL6
CXCL9
CXCR4
CYB5
CYP19A1
CYP27B1
CYP2C11
CYP2E1
CYP51A1
CYP7B1
DAF
DBI
DBP
DCTN4
DDX21
DDX31
DDX47
DEFB2
DGCR6L
DGUOK
DHRS12
DIO2
DIS3
DMAP1
DMP1
DNASE1L2
DPP3
DPYD
DR1
DUSP1
E2F3
EBI3
ECE1
EDN1
EFEMP2
EFNB1
EGFR
EGR1
EIF2S3
ELF3
ELK1
EMP3
ENG
ENO2
EPHA1
EPO
ERBB2
ERBB2IP
ERCC1
ERVWE1
ET
EXTL2
F11R
F13A1
F3
F8
FABP6
FAM148A
FAS
FASLG
FBXW3
FCAR
FCER2
FCGRT
FEN1
FERMT3
FGF8
FHL3
FIBP
FKSG87
FLJ20825
FLOT1
FN1
FOS
FSTL3
FTH1
FUT4
G6PC
G6PD
GABPB2
GAD1
GADD45A
GADD45B
GAS1
GAS6
GATA3
GBP1
GCLC
GCLM
GCNT1
GDF5
GINS1
GJB1
GNA15
GNAI2
GNB2L1
GNG5
GNL1
GNRH2
GOLPH3L
GPR132
GPR84
GPX1
GRIN1
GRIN2A
GRM2
GSTP1
GTF3C4
GTPBP4
GUCY1A2
GYPC
GZMB
HADHA
HAMP
HAS1
HBE1
HBZ
HCST
HGF
HIF1A
HIST1H4I
HIST1H4K
HLA-A
HLA-B
HLA-F
HLA-G
HMGN1
HMGN4
HMOX1
HNMT
HOXA7
HOXA9
HPSE
HSD11B2
HSD17B8
HSP90AA1
HSPA1B
HSPA4L
HSPC073
HSPCB
ICAM1
ICAM3
ICAM4
ICOS
IDO1
IER2
IER3
IFI44L
IFNAR2
IFNB1
IFNG
IFNGR1
IFNGR2
IGF1
IGF2
IGFBP1
IGFBP2
IGHE
IGHG1
IGHG2
IGHG4
IGKC
IL10
IL10RB
IL11
IL11RA
IL12A
IL12B
IL13
IL13RA1
IL15
IL17
IL18BP
IL1A
IL1B
IL1F9
IL1R1
IL1R2
IL1RAP
IL1RN
IL2
IL23A
IL27
IL27RA
IL2RA
IL2RG
IL32
IL4R
IL6
IL6ST
IL8
IL8RA
IL8RB
IL9
ILK
INHBA
INHBE
IRF1
IRF2
IRF4
IRF7
ITGA5
ITGAX
ITSN2
IVNS1ABP
JMJD3
JUN
JUNB
KC
KCNK5
KCNN2
KIAA0319
KISS1
KITLG
KLF10
KLF15
KLK3
KLRA1
KLRC2
KRT15
KRT3
KRT5
KRT6B
LAGE3
LAMB2
LBP
LCN2
LEF1
LGALS1
LGALS3
LIGP1
LIM2
LIMK1
LIPG
LIPT1
LMNA
LOC113201
LOC116211
LOC51015
LOC51321
LOC55580
LOC92106
LRRC19
LRSAM1
LTA
LTB
LTF
LYZ
M96
MADCAM1
MAN2B1
MAP4K1
MAPK6
MASTL
MBP
MCCC2
MCP
MDH1
MDK
MEF2B
MEPCE
MGC4771
MID1IP1
MLLT10
MMAB
MMP1
MMP19
MMP3
MMP8
MMP9
MRPL30
MRPL34
MRPS7
MT3
MTHFR
MUC2
MVP
MX1
MX2
MYB
MYC
MYLK
MYOZ1
NAF1
NAG73
NAP1L1
NAPA
NCAM
NCR1
NCRNA00152
NECAP2
NFATC2
NFKB1
NFKB2
NFKBIA
NFKBIB
NFKBIE
NFKBIZ
NGFB
NK4
NKG7
NLRP2
NME1
NOD2
NOLC1
NOS1
NOS2A
NOVA1
NOX1
NPY1R
NQO1
NR1D1
NR3C1
NR4A2
NRAS
NRG1
NRXN3
NUAK2
NUP107
OAS3
OAZ1
OAZ2
OLR1
OPN1SW
OPRD1
OPRM1
ORC1L
ORM1
ORMDL1
OXTR
P4HA1
PAFAH2
PAK4
PALM
PAX8
PDE6D
PDE7A
PDGFB
PDGFRA
PDGFRB
PDYN
PENK
PEX13
PGK1
PGLYRP1
PGR
PHLDA1
PI3
PI3KAP1
PIGF
PIGR
PIGV
PIK3CA
PILRA
PILRB
PIM1
PKM2
PLA2
PLAT
PLAU
PLCD1
PLK1
PLK3
PLXNB1
PMAIP1
PMS1
PMS2L8
POLB
POLD4
POLR1C
POLR2A
POLR3E
POMC
PPCS
PPFIBP1
PPP1R15B
PPP1R3B
PPP5C
PRDM1
PRDM11
PRDM8
PRF1
PRKAB2
PRKACA
PRKCD
PRL
PSMB9
PSME1
PSME2
PTAFR
PTEN
PTGDS
PTGES
PTGIS
PTGS1
PTGS2
PTHLH
PTPN1
PTPN13
PTPN7
PTS
PTX3
PXMP3
PYCARD
QTRTD1
RAB7L1
RABL2A
RABL2B
RAC2
RAG1
RAG2
RB1
RB1CC1
RBBP4
RDH5
RDH7
REL
RELB
REV3L
RFP
RFXANK
RGC32
RGL1
RGS2
RIPK2
RND1
RNF4
ROBLD3
RPL27A
RPL39
RPL39L
RPS28
RPS8
RRM2
RRP8
RS1
S100A10
S100A12
S100A3
S100A4
S100A6
S100A9
S100Z
SAA1
SAA2
SAA3
SAS
SAT1
SCARB1
SCNN1A
SDC4
SDF2L1
SELE
SELP
SELPLG
SELS
SEMA7A
SENP2
SEPW1
SERPINA1
SERPINA2
SERPINA3
SERPINB1
SERPINB2
SERPINE1
SERPINE2
SFRP2
SFRS2
SH3BGRL
SIRT2
SKP2
SLAMF8
SLC11A2
SLC16A1
SLC1A3
SLC25A12
SLC30A7
SLC39A6
SLC3A2
SLC6A6
SLC7A1
Slfn2
SMPD1
SNAI1
SOD1
SOD2
SOX8
SOX9
SP7
SPARC
SPATA19
SPATA2
SPI1
SPP1
SQSTM1
SREBF2
SRF
SSSCA1
ST6GAL1
ST8SIA1
STAG3L4
STARD10
STAT1
STAT5A
STAT6
STATIP1
STXBP3
SUPV3L1
SVIL
SYNPO
TACR1
TAGLN2
TAP1
TAPBP
TATDN2
TBC1D19
TCRB
TERT
TF
TFAP2A
TFDP3
TFE3
TFEC
TFF3
TFPI2
TGM1
TGM2
THBS1
THBS2
THBS4
TICAM1
TIFA
TIMP1
TJP2
TLN1
TLR2
TLR9
TMEM141
TMEM149
TMEM53
TMPIT
TNC
TNF
TNFAIP2
TNFAIP3
TNFRSF10B
TNFRSF1A
TNFRSF1B
TNFRSF4
TNFRSF6B
TNFRSF9
TNFSF10
TNFSF13
TNFSF13B
TNFSF14
TNFSF15
TNIP1
TNIP3
TP53
TRA1
TRAF1
TRAF2
TRAF3
TRAF3IP3
TRAPPC3
TREM1
TRIM16
TRIM31
TRPC1
TRPM2
TSC22D2
TTC17
TWIST1
TXNIP
TYRO3
UBE2H
UBE2L6
UBE2M
UCP2
UGCGL1
UPK1B
UPP1
USP2
USP25
USP52
VAV1
VCAM1
VEGFC
VIM
VPS53
VSIG4
WBP4
WNT10B
WT1
XDH
XIAP
YME1L1
YWHAB
YY1
ZBTB11
ZCCHC4
ZDHHC6
ZFHX2
ZNF217
ZNF221
ZNF366
ZNF395
ZNF581
ZNF76
ZNHIT1
