# Supplementary material for: Host Transcription Factors in the Immediate Pro-Inflammatory Response to the Parasitic Mite Psoroptes ovis
Source: PLoS One. 2011 Sep 7;6(9):e24402. doi: 10.1371/journal.pone.0024402 (PMC3168495; doi:10.1371/journal.pone.0024402)
Supplement: File S3 — List of 259 genes from the original list of 1,383 genes differentially expressed following infestation of skin with P. ovis with known or predicted NF-kB binding motifs within the 5′ promoter region. This list describes the 259 genes with known or predicted NF-kB binding motifs within the 5′ promoter region that were also differentially expressed in sheep skin following infestation with P. ovis. (TXT) [file pone.0024402.s003.txt]

NFkB Binders
ACTR3
ADAM19
ANKRD1
APOBEC2
APOBEC3A
APP
ASGR2
ASS1
ATP5G1
ATRX
BCL2A1
BCL2L11
BCL3
BMP4
BTG2
C3
C3
C3
C3
C4A
C4BPA
C4BPA
CA11
CASP4
CAV1
CCL2
CCL21
CCL26
CCL4
CCL5
CCL7
CCNL1
CCNL1
CD40
CD40
CD44
CD48
CD69
CD83
CD86
CD86
CEBPD
CFB
COL1A2
COL1A2
COL1A2
COL1A2
COL1A2
COL1A2
CSF1
CSF1R
CSF2RA
CSF3
CTGF
CTGF
CTSC
CXCL10
CXCL16
CXCL2
CXCL5
CXCR4
CXCR4
DBP
DDX21
DEFB2
DUSP1
EFEMP2
EGR1
EGR1
EGR1
EGR1
EGR1
EGR1
ELF3
EMP3
ENG
F13A1
F3
FAS
FAS
FHL3
FN1
FN1
FN1
FOS
FOS
FOS
FOS
GADD45A
GADD45B
GAS1
GAS6
GNAI2
GNAI2
GPX1
GSTP1
GYPC
GZMB
HIF1A
HIF1A
HIF1A
HIF1A
HLA-A
HLA-A
HMOX1
HSD11B2
HSD11B2
ICAM1
ICAM3
IER3
IFNAR2
IFNAR2
IFNGR1
IFNGR2
IGF1
IGF2
IGF2
IGFBP1
IL10
IL10
IL10RB
IL11RA
IL13
IL13RA1
IL18BP
IL1A
IL1A
IL1B
IL1R1
IL1R2
IL1RAP
IL1RN
IL27RA
IL27RA
IL2RA
IL2RA
IL2RG
IL4R
IL6
IL8
IL8
IL8RA
IRF1
JUN
JUN
JUN
JUN
JUNB
JUNB
KRT15
LAMB2
LEF1
LEF1
LTF
LYZ
LYZ
LYZ
MBP
MBP
MMP1
MMP1
MMP19
MVP
MX1
MX2
MYC
MYC
NFKB1
NFKB2
NFKBIA
NFKBIB
NFKBIE
NFKBIZ
NKG7
NOD2
NOD2
NOLC1
NOLC1
NRG1
ORC1L
PALM
PDGFRA
PDGFRB
PKM2
PLAT
PLAU
POLR1C
POMC
POMC
PRDM1
PSMB9
PSME1
PSME2
PSME2
PSME2
PTGS1
PTGS2
PTGS2
PTPN1
PTX3
PTX3
RBBP4
RELB
RGS2
RGS2
RGS2
RRM2
RRM2
S100A12
S100A3
S100A9
SAA2
SAA2
SDC4
SDF2L1
SELE
SELP
SELP
SERPINB1
SERPINE1
SFRP2
SLC11A2
SLC16A1
SLC1A3
SLC39A6
SLC7A1
SOD2
SOD2
SOD2
SPARC
SPI1
SPI1
TAP1
TFPI2
THBS1
THBS1
THBS4
TIFA
TIMP1
TIMP1
TLR2
TLR2
TNC
TNF
TNFRSF10B
TNFRSF6B
TNFSF13B
TNFSF13B
TNIP1
TRAF3
TRAF3
TRAF3
TRAF3IP3
TXNIP
TXNIP
TXNIP
TXNIP
TYRO3
UPP1
